# Supplementary material for: Characterization by Gender of Frailty Syndrome in Elderly People according to Frail Trait Scale and Fried Frailty Phenotype
Source: J Pers Med. 2022 Apr 29;12(5):712. doi: 10.3390/jpm12050712 (PMC9144746; doi:10.3390/jpm12050712)
Supplement: Supplementary file 1 [file jpm-12-00712-s001.zip]

Archive with 1 entries (1 files):
- jpm-1674834-supplementary.pdf
